# Supplementary material for: Synbiotics in Oncology: A Scoping Review Protocol on Their Impact and Outcomes in Cancer Care
Source: Nurs Rep. 2024 Mar 22;14(2):675–82. doi: 10.3390/nursrep14020051 (PMC10961746; doi:10.3390/nursrep14020051)
Supplement: Supplementary file 1 [file nursrep-14-00051-s001.zip]

Archive with 1 entries (1 files):
- nursrep-2782389-supplementary.pdf
